# Supplementary material for: Synthesis, DFT Studies, Molecular Docking and Biological Activity Evaluation of Thiazole-Sulfonamide Derivatives as Potent Alzheimer’s Inhibitors
Source: Molecules. 2023 Jan 5;28(2):559. doi: 10.3390/molecules28020559 (PMC9860845; doi:10.3390/molecules28020559)
Supplement: Supplementary file 1 [file molecules-28-00559-s001.zip]

Archive with 1 entries (1 files):
- molecules-2009690-supplementary.pdf
